# Supplementary material for: Research hotspots and frontiers of preconditioning in cerebral ischemia: A bibliometric analysis
Source: Heliyon. 2024 Jan 21;10(3):e24757. doi: 10.1016/j.heliyon.2024.e24757 (PMC10839892; doi:10.1016/j.heliyon.2024.e24757)
Supplement: Multimedia component 1 [file mmc1.xlsx]

## Sheet: Reserved Phrases and Merged Syn
Reserved Phrases	Merged Synonyms or Near Synonyms
Perez-pinzon, Miguel A	Perez-pinzon, MA
PEREZ-PINZON MA	PEREZPINZON MA
ischemia/reperfusion injury	ischemia reperfusion injury
ischemia/reperfusion injury	reperfusion injury
ischemia/reperfusion injury	ischemia-reperfusion injury
cerebral ischemia/reperfusion injury	cerebral ischemia-reperfusion injury
oxygen-glucose deprivation	oxygen glucose deprivation
rat	rats
hif-1 alpha	hif 1 alpha
hif-1 alpha	hypoxia inducible factor 1 alpha
hif-1 alpha	hypoxia-inducible factor-1 alpha
tnf alpha	tumor necrosis factor-alpha
tnf alpha	necrosis factor alpha
nf kappa b	nf-kappa b
toll like receptors	toll like receptor
toll like receptors	toll-like receptors
cerebral ischemia	brain ischemia
k atp channels	k atp channel
3 nitropropionic acid	3-nitropropionic acid (3-npa)
3 nitropropionic acid	3-nitropropionic acid
cells	cell
channels	channel
genes	gene
heat shock protein	heat shock proteins
hypoxia inducible factor	hypoxia-inducible factor
immune response	immune responses
ischemia reperfusion	ischemia/reperfusion
mechanisms	mechanism
matrix metalloproteinase	matrix metalloproteinases
model	models
nmda receptor	nmda receptors
protects	protect
protein	proteins
receptor antagonist	receptor antagonists
receptor	receptors
transient ischemic attacks	transient ischemic attack
vegf	vascular endothelial growth factor
vegf	endothelial growth factor
attack	attacks
a(3) receptors	a(3) receptor
activated protein kinase	activated protein kinases
antagonists	antagonist
brain ischemic tolerance	brain ischemia tolerance
blood brain barrier	blood-brain barrier
global cerebral ischemia	cerebral ischemia - global
global cerebral ischemia	global brain ischemia
hypoxic preconditioning	hypoxic preconditioning (hpc)
mice	mouse
antioxidant enzymes	antioxidant enzyme
k atp channels	atp-sensitive potassium (k-atp) channels
k atp channels	sensitive k+ channels
k atp channels	sensitive potassium channels
ampa receptor	receptors - ampa
heat shock protein 70	heat-shock protein 70
akt	protein kinase b
target	targets
Harvard University	Harvard Medical School
