# Supplementary material for: Research hotspots and frontiers of preconditioning in cerebral ischemia: A bibliometric analysis
Source: Heliyon. 2024 Jan 21;10(3):e24757. doi: 10.1016/j.heliyon.2024.e24757 (PMC10839892; doi:10.1016/j.heliyon.2024.e24757)
Supplement: Multimedia component 2 [file mmc2.zip]

Archive with 1 entries (1 files):
- 1743 records from WOSCC.rar
